# Supplementary material for: Cardiorespiratory Effects of Inverse Ratio Ventilation in Obese Patients During Laparoscopic Surgery: A Systematic Review and Meta-Analysis
Source: J Clin Med. 2025 Mar 18;14(6):2063. doi: 10.3390/jcm14062063 (PMC11943165; doi:10.3390/jcm14062063)
Supplement: Supplementary file 1 [file jcm-14-02063-s001.zip]

Archive with 2 entries (2 files):
- jcm-3495271-PRISMA 2020 checklist.pdf
- jcm-3495271-supplementary.pdf
